# Supplementary material for: Variability of Seed Germination and Dormancy Characteristics and Genetic Analysis of Latvian Avena fatua Populations
Source: Plants (Basel). 2021 Jan 26;10(2):235. doi: 10.3390/plants10020235 (PMC7911863; doi:10.3390/plants10020235)
Supplement: Supplementary file 1 [file plants-10-00235-s001.zip]

Archive with 1 entries (1 files):
- plants-1068728.xlsx
