# Supplementary material for: Variability of Seed Germination and Dormancy Characteristics and Genetic Analysis of Latvian Avena fatua Populations
Source: Plants (Basel). 2021 Jan 26;10(2):235. doi: 10.3390/plants10020235 (PMC7911863; doi:10.3390/plants10020235)
Supplement: Supplementary file 1 [file plants-10-00235-s001.zip › plants-1068728.xlsx]

## Sheet: Sheet1
Sample Name	Population	2001 EP1	2001 EP2	2001 EP201	2001 EP234	2001 EP328	2001 EP390	2001 EP462	2001 EP484	2001 EP555	2001 EP626	2001 EP762	2001 EP873	2001 EP1037	2001 EP1127	2001 EP1360	2001 EP1613	2001 EP2010	2001 EP519	2095 EP1	2095 EP2	2095 EP375	2095 EP445	2095 EP475	2095 EP497	2095 EP542	2095 EP656	2095 EP824	2095 EP996	2095 EP1213	2095 EP1542	2095 EP1688	2095 EP1913	2095 EP2400	2095 EP2614	2095 EP819	2095 EP910	2095 EP1147	2095 EP1879	2095 EP1416	2095 EP2574	2095 EP618	2239 EP1	2239 EP2	2239 EP655	2239 EP855	2239 EP1009	2239 EP1205	2239 EP1300
25	K1	1	1	0	1	0	0	1	1	1	1	0	1	1	1	1	1	1	0	1	1	1	1	1	1	0	1	0	1	0	1	1	0	1	1	1	0	1	0	0	1	1	1	1	0	1	1	1	0
26	K1	1	1	0	1	0	0	0	1	1	1	0	1	1	1	1	0	1	0	1	1	1	1	1	1	0	1	1	1	0	0	1	0	1	1	1	0	1	0	1	0	0	1	1	1	1	1	1	1
27	K1	1	1	0	1	0	0	0	1	1	1	0	1	1	1	1	1	1	1	1	1	1	1	1	1	0	1	1	1	0	0	0	1	1	0	1	0	1	1	1	1	0	1	1	1	0	1	1	0
28	K1	1	1	0	1	0	0	0	1	0	1	0	1	1	1	1	1	1	1	1	1	1	1	1	1	0	1	1	1	1	1	1	1	1	1	1	0	0	0	1	0	0	1	1	1	1	1	1	0
29	K1	1	1	0	1	0	0	0	1	1	1	0	1	0	1	1	0	1	0	1	1	1	1	1	1	0	1	0	1	1	0	1	1	1	1	1	0	0	1	1	0	1	1	1	1	1	1	1	1
30	K1	1	1	0	1	0	0	0	1	1	1	0	1	1	1	1	0	1	0	1	1	1	1	1	1	0	1	1	1	0	0	0	0	1	0	1	0	1	0	1	0	0	1	1	1	1	1	1	0
31	K1	1	1	0	1	0	0	0	1	0	1	0	1	1	1	1	1	1	0	1	1	1	1	1	0	0	1	0	1	0	1	0	0	1	0	1	0	1	1	0	0	1	1	1	1	1	1	1	0
32	K1	1	1	0	1	0	1	1	1	1	1	0	1	1	1	1	1	1	0	1	1	1	1	1	1	0	1	0	1	0	0	1	0	1	1	1	0	1	1	1	0	1	1	1	0	1	1	1	0
33	K1	1	1	0	1	0	1	1	1	1	1	0	1	1	1	1	1	1	0	1	1	1	1	1	1	0	1	0	1	0	0	0	0	0	1	1	0	1	1	1	1	0	1	1	0	1	1	1	1
34	K1	1	1	0	0	0	0	0	0	0	1	0	1	1	1	1	1	1	0	1	1	1	1	1	0	0	1	0	1	1	1	0	0	0	1	1	0	0	0	1	1	0	1	1	1	1	1	1	0
35	K1	1	1	1	1	0	0	0	1	1	1	0	1	1	1	1	1	1	0	1	1	1	1	1	0	0	1	0	1	0	0	1	1	0	0	1	0	1	0	1	1	0	1	1	1	1	1	1	0
36	K1	1	1	0	0	0	0	0	1	1	1	0	1	1	1	1	1	1	0	1	1	1	1	1	0	0	0	0	1	0	0	1	0	1	1	1	0	1	0	1	1	1	1	1	1	1	1	1	1
37	K1	1	1	0	1	0	0	0	1	1	1	0	1	1	1	1	1	1	0	1	1	1	1	1	1	0	1	0	1	1	1	0	0	1	1	1	0	0	0	1	0	0	1	1	1	1	1	1	1
38	K1	1	1	0	1	0	1	1	1	1	1	0	1	1	1	1	1	1	0	1	1	1	1	1	0	0	0	0	1	0	0	1	1	1	1	1	0	1	0	1	0	1	1	1	1	1	1	1	0
39	K1	1	1	0	1	0	0	0	1	1	1	0	1	1	1	1	1	1	0	1	1	1	1	1	0	0	1	0	1	0	1	1	0	0	1	1	0	1	0	0	1	0	1	1	1	1	1	1	0
40	K1	1	1	0	1	0	1	1	1	1	1	0	1	1	1	1	1	1	0	1	1	1	1	1	1	0	1	0	1	1	0	1	1	0	1	1	0	0	0	0	0	0	1	1	0	1	1	1	0
41	K1	1	1	0	0	0	1	0	1	1	1	0	1	1	1	1	1	1	0	1	1	1	1	1	0	0	0	0	1	1	0	1	1	1	1	1	0	0	1	1	0	1	1	1	0	1	1	1	0
42	K1	1	1	0	1	0	0	0	1	1	1	0	1	1	1	1	1	1	0	1	1	1	1	1	0	0	1	0	1	0	0	1	0	1	0	1	0	1	0	0	0	0	1	1	1	1	1	1	0
43	K1	1	1	0	1	1	1	0	1	0	1	0	1	1	1	1	1	1	1	1	1	1	1	1	0	0	0	0	1	0	0	0	0	1	0	1	0	1	1	1	0	1	1	1	1	1	1	1	0
44	K1	1	1	0	1	0	0	0	1	0	1	0	1	1	1	1	1	1	0	1	1	1	1	1	0	0	1	0	0	0	0	1	0	0	1	1	1	1	0	1	0	0	1	1	1	1	1	1	0
45	K1	1	1	0	0	0	0	0	1	1	1	0	1	1	1	1	1	1	0	1	1	1	1	1	0	0	1	0	1	0	0	1	0	1	1	1	0	1	1	1	0	0	1	1	1	1	1	1	0
46	K1	1	1	0	1	0	0	0	1	1	1	0	1	1	1	1	1	1	0	1	1	1	1	1	0	0	1	0	1	0	1	1	0	1	1	1	0	1	0	1	0	0	1	1	1	1	1	1	0
47	K1	1	1	0	1	0	1	1	1	1	1	0	1	1	1	1	1	1	0	1	1	1	1	1	0	0	1	0	1	1	0	0	1	1	1	1	0	0	0	1	1	0	1	1	1	1	1	1	0
48	K1	1	1	0	1	0	1	0	1	1	1	0	1	1	1	1	1	1	0	1	1	1	1	1	0	0	1	0	1	0	0	1	0	1	1	1	0	1	0	1	1	0	1	1	0	1	1	1	0
121	K2	1	1	0	0	0	1	1	1	0	1	1	1	1	1	1	0	1	1	1	1	1	1	1	1	1	1	0	1	0	1	1	0	1	1	1	0	1	0	0	0	1	1	1	1	1	1	1	1
122	K2	1	1	0	0	0	0	1	1	1	1	1	1	1	1	1	0	1	0	1	1	1	1	1	1	1	1	0	1	0	0	1	0	1	1	1	0	1	0	1	0	1	1	1	0	1	1	1	0
123	K2	1	1	0	0	0	0	1	1	1	1	1	1	1	1	1	0	1	0	1	1	1	1	1	1	1	1	0	0	0	0	1	1	1	1	1	1	1	0	0	0	1	1	1	1	1	1	1	1
124	K2	1	1	0	0	0	0	1	1	0	1	1	1	1	1	1	0	1	1	1	1	1	1	1	1	1	1	0	1	1	1	0	1	0	1	1	0	1	0	0	0	1	1	1	1	1	1	1	0
125	K2	1	1	0	0	0	1	1	1	0	1	1	1	1	1	1	0	1	1	1	1	1	1	1	1	1	1	0	1	0	0	1	1	0	1	1	0	1	0	1	0	1	1	1	1	1	1	1	1
126	K2	1	1	0	0	0	0	1	1	0	1	0	1	1	1	1	0	1	1	1	1	0	1	1	1	1	1	0	0	0	1	1	0	1	1	1	1	1	0	0	0	1	1	1	0	1	1	1	0
127	K2	1	1	0	0	0	0	1	1	1	0	0	1	1	1	1	0	1	0	1	1	1	1	1	1	1	1	0	0	0	0	0	0	1	1	1	1	1	0	1	0	1	1	1	0	1	1	1	0
128	K2	1	1	1	1	0	1	1	1	1	0	1	1	1	1	1	0	1	0	1	1	1	1	1	0	1	1	0	0	0	0	1	0	1	1	1	1	1	0	0	0	1	1	1	0	1	1	1	1
129	K2	1	1	0	0	0	0	0	1	0	1	0	1	0	1	1	1	1	1	1	1	1	1	1	1	1	1	0	0	0	1	1	1	0	0	1	1	1	0	1	0	1	1	1	1	1	1	1	0
130	K2	1	1	0	0	0	0	0	1	0	1	1	1	1	1	1	1	1	1	1	1	1	1	1	1	1	1	0	1	0	0	1	0	1	1	1	0	1	0	1	0	1	1	1	1	1	1	1	1
131	K2	1	1	0	0	0	0	1	1	0	1	1	1	1	1	1	1	1	1	1	1	1	1	1	1	1	1	0	0	0	0	1	1	1	0	0	1	1	0	0	1	1	1	1	1	1	1	1	0
132	K2	1	1	0	0	0	0	1	1	1	1	0	1	1	1	1	0	1	0	1	1	1	1	1	1	1	1	0	0	0	0	1	0	1	1	1	1	1	0	1	1	1	1	1	1	1	1	1	0
133	K2	1	1	0	0	0	1	1	1	0	1	1	1	0	1	1	0	1	1	1	1	1	1	1	0	1	1	0	0	0	0	1	0	1	1	1	1	1	0	1	0	1	1	1	1	1	1	1	0
134	K2	1	1	1	0	1	1	0	1	0	1	0	1	1	1	1	0	1	1	1	1	1	1	1	1	1	1	0	0	0	0	0	1	0	1	1	1	1	1	1	1	1	1	1	1	1	1	1	1
135	K2	1	1	0	0	0	1	0	1	0	1	1	1	1	1	1	0	1	1	1	1	1	1	1	0	1	1	0	0	0	1	1	0	1	1	1	1	1	0	0	1	1	1	1	0	1	1	1	0
136	K2	1	1	0	0	0	1	1	1	1	1	0	1	0	1	1	1	1	0	1	1	1	1	1	0	1	1	0	0	0	0	1	1	1	1	1	1	1	0	1	1	1	1	1	0	0	1	1	1
137	K2	1	1	0	0	0	0	1	1	1	1	0	1	0	1	1	1	1	0	1	1	1	1	1	1	1	1	0	1	0	0	0	0	1	1	1	0	1	1	1	0	1	1	1	0	1	1	1	0
138	K2	1	1	0	0	0	1	0	1	0	1	1	1	1	1	1	1	1	1	1	1	1	1	1	0	1	1	0	0	0	0	0	0	1	1	1	1	1	0	1	1	1	1	1	1	1	1	1	0
139	K2	1	1	0	0	0	0	1	1	1	1	1	1	1	1	1	1	1	0	1	1	1	1	1	1	1	1	0	0	0	0	1	1	1	1	1	1	1	0	0	1	1	1	1	1	1	1	1	0
140	K2	1	1	0	0	0	0	1	1	1	1	0	1	1	1	1	0	1	0	1	1	1	1	1	1	1	1	0	0	0	0	0	0	1	1	1	1	1	0	1	0	1	1	1	1	1	1	1	0
141	K2	1	1	0	0	0	1	1	1	1	1	1	1	1	1	1	1	1	0	1	1	1	1	1	1	1	1	0	0	0	1	1	0	1	1	1	1	1	0	1	1	1	1	1	1	1	1	1	1
142	K2	1	1	0	0	0	1	1	1	1	1	1	1	1	1	1	1	1	0	1	1	1	1	1	1	1	1	0	1	0	0	0	0	1	1	1	0	1	1	0	1	1	1	1	1	1	1	1	0
143	K2	1	1	0	0	0	1	1	1	1	1	1	1	1	1	1	1	1	0	1	1	1	1	1	1	1	1	0	0	0	0	0	0	1	1	1	1	1	1	1	1	1	1	1	0	1	1	1	0
144	K2	1	1	0	0	0	1	1	1	1	1	1	1	0	1	1	1	1	0	1	1	1	1	1	1	1	1	0	0	0	0	0	0	1	1	1	1	1	1	1	1	1	1	1	0	1	1	1	0
302	K8	1	1	1	1	0	1	0	1	1	1	0	1	1	1	1	1	1	1	1	1	1	1	1	1	1	1	0	1	1	0	0	1	0	1	1	0	0	0	0	1	1	1	1	0	1	1	1	0
303	K8	1	1	1	1	0	1	1	1	1	1	1	1	1	1	1	1	1	0	1	1	1	1	1	1	1	1	1	1	1	1	0	1	1	0	0	0	0	1	0	1	0	1	1	0	1	1	1	0
304	K8	1	1	0	0	0	0	0	0	1	1	1	1	0	1	1	1	1	0	1	1	1	1	1	1	1	1	1	1	1	1	1	0	0	0	0	0	0	1	0	0	0	1	1	0	1	1	1	1
305	K8	1	1	1	1	0	1	1	1	1	1	1	1	0	1	1	1	1	0	1	1	1	1	1	1	0	1	1	1	1	1	1	1	1	1	0	0	0	0	1	0	0	1	1	1	1	1	1	0
306	K8	1	1	1	1	0	1	1	1	1	1	0	1	0	1	1	1	1	0	1	1	1	0	1	1	1	1	1	1	1	0	1	1	1	0	0	0	0	0	0	0	0	1	1	1	1	1	1	1
307	K8	1	1	0	0	0	0	1	1	1	1	0	1	0	1	1	1	1	0	1	1	1	0	1	1	1	1	1	1	1	0	1	0	0	1	0	0	0	1	1	0	0	1	1	1	1	1	1	0
308	K8	1	1	0	1	0	1	0	1	1	1	0	1	0	1	1	1	1	0	1	1	1	1	1	0	1	1	1	1	1	0	1	1	1	1	0	0	0	1	0	1	0	1	1	1	1	1	1	0
309	K8	1	1	0	0	0	0	0	1	1	1	0	1	0	1	1	1	1	0	1	1	1	0	1	1	1	1	1	1	1	0	1	1	1	1	0	0	0	0	0	1	0	1	1	1	1	1	1	0
310	K8	1	1	0	1	0	0	0	1	1	1	0	1	0	1	1	0	1	0	1	1	1	1	1	1	1	1	1	1	1	0	0	1	1	0	0	0	0	1	1	0	0	1	1	1	1	1	1	1
311	K8	1	1	0	0	0	1	0	1	1	1	0	1	0	1	1	0	1	0	1	1	1	1	1	1	1	1	1	1	1	1	0	1	1	1	0	0	0	1	0	1	0	1	1	0	1	1	1	0
312	K8	1	1	0	1	0	1	1	1	1	1	0	1	0	1	1	0	1	0	1	1	1	0	1	1	1	1	1	1	1	1	1	1	1	1	0	0	0	0	0	0	0	1	1	0	0	1	1	1
313	K8	1	1	0	1	0	1	1	1	1	1	0	1	0	1	1	1	1	1	1	1	1	1	1	1	0	1	1	1	1	1	0	1	1	1	0	0	0	0	0	0	0	1	1	0	1	1	1	0
266	K10	1	1	0	0	1	1	1	0	1	1	0	1	1	1	1	0	1	0	1	1	1	1	1	1	1	1	1	1	1	1	1	1	1	1	1	0	0	0	0	0	0	1	1	0	0	1	1	1
267	K10	1	1	1	1	0	1	1	1	1	1	1	1	0	1	1	1	1	0	1	1	1	1	1	1	1	1	1	1	1	1	1	0	1	1	0	0	0	1	0	1	1	1	1	0	1	1	1	0
268	K10	1	1	1	0	1	1	1	1	1	0	1	1	1	1	1	1	1	1	1	1	1	1	1	1	1	1	1	1	1	1	1	1	1	1	1	0	0	0	1	0	0	1	1	0	1	1	1	1
269	K10	1	1	0	0	1	1	0	1	1	1	1	1	0	1	1	1	1	0	1	1	1	1	1	1	1	1	1	1	1	1	0	0	1	1	1	0	0	1	0	1	0	1	1	0	0	1	1	0
270	K10	1	1	0	1	0	1	1	1	1	1	1	1	1	1	1	1	1	0	1	1	1	1	1	0	1	1	1	1	1	0	1	1	1	1	0	0	0	1	1	0	0	1	0	0	0	1	1	0
271	K10	1	1	0	1	1	1	1	1	1	1	0	1	1	1	1	1	1	0	1	1	1	1	1	1	1	1	1	1	1	1	1	0	1	0	0	0	0	1	1	1	0	1	1	0	1	1	1	0
272	K10	1	1	1	1	1	1	1	1	1	1	0	1	1	1	1	1	1	0	1	1	1	1	1	1	1	1	1	1	1	0	1	1	1	0	0	0	0	0	1	0	0	1	1	0	1	1	1	0
273	K10	1	1	0	0	0	1	0	1	1	1	0	1	0	1	1	1	1	0	1	1	1	1	1	1	1	1	1	1	1	0	1	0	1	1	1	0	0	1	0	0	0	1	1	0	1	1	1	1
274	K10	1	1	0	0	0	1	0	1	1	1	0	1	0	1	1	1	1	0	1	1	1	1	1	1	1	1	1	1	1	1	1	1	1	1	1	0	0	0	1	1	0	1	1	0	1	1	1	0
275	K10	1	1	0	0	1	1	1	1	1	1	0	1	0	1	1	1	1	0	1	1	1	1	1	1	1	1	1	1	1	1	1	1	1	1	1	0	0	1	0	0	0	1	1	0	1	1	1	0
276	K10	1	1	0	0	1	1	0	1	1	1	1	1	1	1	1	1	1	0	1	1	1	1	1	1	1	1	0	1	1	1	1	1	1	1	1	0	0	0	0	1	0	1	1	1	1	1	1	1
277	K10	1	1	0	0	1	1	1	1	1	1	1	1	1	1	1	1	1	0	1	1	1	1	1	0	1	1	1	1	1	1	0	0	1	1	0	0	0	1	0	0	0	1	1	1	1	1	1	1
97	L1	1	1	0	0	0	0	1	1	0	1	0	1	1	1	1	0	1	1	1	1	1	1	1	1	1	0	0	0	0	0	1	0	0	1	1	1	1	0	1	1	1	1	1	1	1	1	1	0
98	L1	1	1	0	0	0	1	1	1	0	1	0	1	1	1	1	1	1	1	1	1	1	1	1	0	0	0	0	1	0	0	0	0	1	1	1	0	1	1	1	0	1	1	1	0	1	1	1	1
99	L1	1	1	0	0	0	0	1	1	0	1	0	1	1	1	1	0	1	1	1	1	1	1	1	0	0	0	0	0	0	0	1	1	0	1	1	1	1	1	1	1	1	1	1	0	1	1	1	0
100	L1	1	1	0	0	0	1	1	1	0	1	0	1	1	1	1	1	1	1	1	1	1	1	1	1	0	1	0	0	0	0	1	1	1	1	1	1	1	0	1	0	0	1	1	1	1	1	1	1
101	L1	1	1	0	0	0	1	1	1	0	1	0	1	1	1	1	1	1	1	1	1	1	1	1	0	1	1	0	0	0	0	1	1	1	1	1	1	1	0	1	0	1	1	1	1	1	1	1	1
102	L1	1	1	0	0	0	1	1	1	0	1	0	1	1	1	1	0	1	1	1	1	1	1	1	0	0	0	0	0	0	0	1	0	1	1	1	1	1	0	1	0	1	1	1	1	1	1	1	1
103	L1	1	1	0	0	1	1	1	1	0	1	0	1	1	1	1	1	1	1	1	1	1	1	1	1	1	0	0	0	1	1	0	0	1	1	1	1	0	0	1	0	1	1	1	1	1	1	0	1
104	L1	1	1	0	0	0	1	1	1	0	1	0	1	1	1	1	0	1	1	1	1	1	1	1	1	1	1	0	0	0	0	1	0	1	1	1	1	1	1	1	1	1	1	1	1	1	1	1	1
105	L1	1	1	0	0	0	0	0	1	0	1	0	1	1	1	1	1	1	1	1	1	1	1	1	1	1	1	0	1	1	0	1	0	1	1	1	0	1	1	1	0	1	1	1	1	1	1	1	1
106	L1	1	1	0	0	0	0	1	1	0	1	0	1	1	1	1	0	1	1	1	1	1	1	1	0	1	1	0	0	0	0	0	0	1	1	1	1	1	0	1	0	1	1	1	0	1	1	1	0
107	L1	1	1	0	0	0	0	1	1	0	0	0	1	1	1	1	0	1	1	1	1	1	1	1	1	1	1	0	0	0	0	0	0	1	1	1	1	1	1	1	1	1	1	1	1	1	1	1	0
108	L1	1	1	0	0	0	0	1	1	1	0	0	1	1	1	1	0	1	0	1	1	1	1	1	1	1	1	0	0	0	0	1	0	0	1	1	1	1	1	1	0	1	1	1	1	1	1	1	1
109	L1	1	1	0	0	0	0	1	1	1	0	0	1	1	1	1	0	1	0	1	1	1	1	1	0	1	1	0	0	0	1	1	0	1	1	1	1	1	0	0	0	1	1	1	1	1	1	1	1
110	L1	1	1	0	0	0	0	1	1	0	0	0	1	1	1	1	1	1	1	1	1	1	1	1	1	1	1	0	1	1	0	1	0	1	1	1	0	1	0	1	0	1	1	1	1	1	1	1	1
111	L1	1	1	0	0	0	0	1	1	0	1	0	1	1	1	1	1	1	1	1	1	1	1	1	1	1	1	0	0	0	0	1	0	1	1	1	1	1	1	1	0	1	1	1	1	1	1	1	1
112	L1	1	1	0	0	0	0	1	1	0	0	0	1	1	1	1	1	1	1	1	1	1	1	1	1	1	1	0	0	0	0	1	1	0	0	1	1	1	0	1	1	1	1	1	0	1	1	1	1
113	L1	1	1	0	0	0	0	1	1	0	0	0	1	1	1	1	0	1	1	1	1	1	1	1	1	1	1	0	1	0	1	1	0	1	1	1	0	1	0	1	0	1	1	1	1	1	1	1	1
114	L1	1	1	0	0	0	0	0	1	0	0	1	1	1	1	1	1	1	1	1	1	1	1	1	1	1	1	0	0	1	0	1	1	1	1	1	1	1	0	1	0	1	1	1	1	1	1	1	0
115	L1	1	1	0	0	0	0	1	1	0	0	1	1	1	1	1	0	1	1	1	1	1	1	1	1	1	1	0	0	0	0	1	1	0	1	1	1	1	1	1	0	1	1	1	1	1	1	1	1
116	L1	1	1	0	0	0	1	1	1	0	0	0	1	1	1	1	1	1	1	1	1	1	1	1	1	1	1	0	0	0	1	0	0	1	1	1	1	1	0	1	0	1	1	1	1	1	1	1	0
117	L1	1	1	0	0	0	1	1	1	0	0	0	1	1	1	1	0	1	1	1	1	1	1	1	1	1	1	0	0	0	1	0	0	1	1	1	1	1	0	0	1	1	1	1	1	1	1	1	1
118	L1	1	1	0	0	0	0	1	1	0	1	0	1	1	1	1	0	1	1	1	1	1	1	1	1	1	1	0	0	0	0	1	1	0	1	1	1	1	0	1	0	1	1	1	0	1	1	1	1
119	L1	1	1	0	0	0	1	1	1	0	0	0	1	1	1	1	0	1	1	1	1	1	1	1	1	1	1	0	0	0	1	1	1	0	1	1	1	1	1	1	1	1	1	1	0	1	1	1	1
120	L1	1	1	0	0	0	0	1	1	0	0	0	1	1	1	1	1	1	1	1	1	1	1	1	1	1	1	0	0	0	0	1	0	1	1	1	1	1	0	1	1	1	1	1	0	1	1	1	1
290	L2	1	1	0	0	1	0	0	1	1	1	1	1	1	1	1	1	1	0	1	1	1	1	1	1	1	1	1	1	1	1	1	0	1	1	0	0	0	0	0	0	1	1	1	1	1	1	1	0
291	L2	1	1	0	0	0	1	0	1	1	1	0	1	1	1	1	1	1	0	1	1	1	1	1	1	1	1	1	1	0	1	1	0	1	1	1	0	1	0	0	1	0	1	1	1	1	1	1	1
292	L2	1	1	0	0	1	0	0	0	1	1	1	1	1	1	1	1	1	0	1	1	1	1	1	1	1	1	1	1	1	1	1	1	1	1	0	0	0	1	1	0	0	1	1	1	1	1	1	0
293	L2	1	1	0	0	1	1	1	0	1	1	1	1	1	1	1	1	1	0	1	1	1	1	1	1	1	1	1	1	1	1	0	0	1	1	0	0	0	1	0	0	0	1	1	1	1	1	1	1
294	L2	1	1	0	1	1	0	1	1	1	1	1	1	1	1	1	1	1	0	1	1	1	1	1	1	1	1	1	1	1	1	1	0	1	1	0	0	0	1	0	0	0	1	1	0	1	1	1	1
295	L2	1	1	0	0	0	1	0	1	1	1	0	1	1	1	1	1	1	0	1	1	1	1	1	1	1	1	1	1	1	0	1	0	1	1	1	0	0	1	1	0	0	1	1	0	1	1	1	1
296	L2	1	1	0	1	1	1	1	1	1	1	1	1	1	1	1	1	1	0	1	1	1	1	1	1	1	1	1	1	1	1	0	1	1	1	0	0	0	0	0	1	0	1	1	0	1	1	1	1
297	L2	1	1	0	1	1	0	1	1	1	1	1	1	1	1	1	1	1	0	1	1	1	1	1	1	1	1	1	1	1	1	0	0	1	1	0	0	0	1	0	1	0	1	1	1	1	1	1	1
298	L2	1	1	0	0	0	1	0	1	1	1	0	1	0	1	1	1	1	0	1	1	1	1	1	0	1	1	1	1	1	0	0	1	1	0	1	0	0	1	1	0	0	1	1	0	1	1	1	0
299	L2	1	1	0	1	1	1	1	1	1	1	1	1	1	1	1	1	1	0	1	1	1	1	1	1	1	1	1	1	1	1	1	1	0	1	0	0	0	0	0	1	0	1	1	1	1	1	1	1
300	L2	1	1	0	1	1	1	1	1	1	1	1	1	1	1	1	1	1	0	1	1	1	1	1	0	1	1	1	1	1	0	1	0	1	1	0	0	0	1	0	0	0	1	1	1	1	1	1	0
301	L2	1	1	0	0	1	0	0	1	1	1	1	1	1	1	1	1	1	0	1	1	1	1	1	1	1	1	1	1	1	1	0	0	1	1	0	0	0	1	0	0	0	1	1	1	1	1	1	1
145	L4	1	1	0	1	0	1	1	1	0	1	0	1	1	1	1	0	1	1	1	1	1	1	1	1	1	1	0	0	0	0	1	1	1	1	1	1	1	0	1	0	1	1	1	1	1	1	0	0
146	L4	1	1	0	0	0	0	0	1	1	1	1	1	1	1	1	1	1	0	1	1	1	1	1	1	1	1	0	0	0	1	1	1	1	1	1	1	1	0	0	1	1	1	1	1	0	1	1	0
147	L4	1	1	0	0	0	1	0	1	1	1	0	1	1	1	1	0	1	0	1	1	1	1	1	1	1	1	0	0	0	0	1	0	1	1	1	1	1	1	0	1	1	1	1	1	1	1	1	0
148	L4	1	1	0	0	0	0	0	1	1	1	1	1	1	1	1	1	1	0	1	1	1	1	1	0	1	1	0	0	0	0	1	0	1	1	1	1	1	0	1	1	1	1	1	0	0	1	1	1
149	L4	1	1	0	0	0	1	0	1	1	1	1	1	1	1	1	1	1	0	1	1	1	1	1	0	1	1	0	0	0	0	0	1	0	1	1	1	1	0	1	1	1	1	1	0	1	1	1	0
150	L4	1	1	0	0	0	0	1	1	1	1	0	1	1	1	1	1	1	0	1	1	1	1	1	1	1	1	0	0	0	0	1	0	1	1	1	1	1	0	0	0	1	1	1	1	1	1	1	0
151	L4	1	1	0	0	0	1	1	1	1	1	0	1	0	1	1	1	1	0	1	1	1	1	1	1	1	1	0	0	0	0	0	1	1	0	1	1	1	1	1	0	1	1	1	1	1	1	1	0
152	L4	1	1	0	0	0	0	1	1	1	1	0	1	0	1	1	1	1	0	1	1	1	1	1	1	1	1	0	0	0	0	1	0	0	1	1	1	1	0	1	0	1	1	1	1	1	1	1	0
153	L4	1	1	1	0	0	0	0	1	0	1	0	1	1	1	1	1	1	0	1	1	1	1	1	1	1	0	0	0	0	0	0	1	1	0	1	1	1	0	1	1	1	1	1	1	1	1	1	0
154	L4	1	1	0	1	0	1	1	1	0	1	0	1	1	1	1	1	1	0	1	1	1	1	1	1	0	1	0	0	0	0	0	0	1	1	1	1	1	1	1	0	1	1	1	0	1	1	1	0
155	L4	1	1	0	0	0	0	0	0	0	0	0	0	0	0	0	0	0	0	1	1	1	1	1	0	0	1	0	0	0	0	0	1	0	1	1	1	1	1	1	1	1	1	1	1	1	1	1	0
156	L4	1	1	0	0	0	0	1	1	1	1	1	0	0	0	0	0	0	0	1	1	1	1	1	1	0	1	0	0	0	0	1	0	0	1	1	1	1	1	1	0	1	1	1	1	1	1	1	1
157	L4	1	1	0	1	0	1	1	1	0	1	0	1	1	1	1	1	1	0	1	1	1	1	1	1	0	1	0	0	0	0	1	0	0	1	1	1	1	1	1	0	1	1	1	0	1	1	1	0
158	L4	1	1	0	1	0	1	1	1	0	1	0	1	1	1	1	1	1	0	1	1	1	1	1	1	1	0	0	0	1	0	1	1	0	1	1	1	1	1	1	1	1	1	1	1	1	1	0	0
159	L4	1	1	1	1	0	1	1	1	0	1	0	1	1	1	1	1	1	0	1	1	1	1	1	1	0	1	0	0	0	0	1	0	1	1	1	1	1	0	1	1	1	1	1	0	1	1	1	0
160	L4	1	1	0	1	1	1	1	1	1	0	0	1	1	1	1	1	1	0	1	1	1	1	1	1	1	1	0	0	0	0	1	0	1	1	1	1	1	0	0	1	1	1	1	1	1	1	1	0
161	L4	1	1	0	0	0	1	1	1	1	1	0	1	1	1	1	1	1	0	1	1	1	1	1	1	0	1	0	0	0	0	1	1	1	1	1	1	1	0	0	0	1	1	1	1	1	1	1	0
162	L4	1	1	0	0	0	0	1	1	1	1	0	1	1	1	1	1	1	0	1	1	1	1	1	1	0	1	0	0	0	0	0	0	0	1	1	1	1	1	1	0	1	1	1	0	1	1	1	0
163	L4	1	1	0	1	1	1	1	1	1	1	1	0	1	1	1	0	1	0	1	1	1	1	1	1	0	1	0	0	0	0	0	1	1	1	1	1	1	0	1	0	1	1	1	1	1	1	0	0
164	L4	1	1	0	0	0	0	0	1	1	1	0	1	1	1	1	1	1	0	1	1	1	1	1	1	0	1	0	0	1	1	0	1	0	1	1	1	1	0	1	1	1	1	1	0	1	1	1	0
165	L4	1	1	0	1	0	1	1	1	1	1	0	1	1	1	1	1	1	0	1	1	1	1	1	1	1	0	0	0	0	0	0	1	0	1	1	1	1	0	1	1	1	1	1	1	1	1	1	1
166	L4	1	1	0	0	0	1	1	1	1	1	0	1	1	1	1	1	1	0	1	1	1	1	1	1	1	0	0	0	0	0	1	1	1	1	1	1	1	0	1	0	1	1	1	0	1	1	0	0
167	L4	1	1	0	1	0	1	1	1	1	1	0	1	1	1	1	1	1	0	1	1	1	1	1	1	1	0	0	0	0	1	0	0	0	1	1	1	1	0	0	1	1	1	1	1	1	1	1	0
168	L4	1	1	0	0	0	1	1	1	1	1	0	1	1	1	1	0	1	0	1	1	1	1	1	1	0	0	0	0	0	0	1	1	0	1	1	1	1	0	1	1	1	1	1	1	1	1	1	0
49	L6	1	1	0	1	0	1	1	1	1	1	0	1	1	1	1	1	1	0	1	1	1	1	1	0	0	1	0	1	1	0	1	1	0	1	1	0	0	1	1	0	0	1	1	0	1	1	1	1
50	L6	1	1	0	1	0	0	0	1	0	1	0	1	1	1	1	1	1	0	1	1	1	1	1	0	0	1	0	1	0	0	1	1	0	1	1	0	1	0	1	0	0	1	1	1	1	1	1	1
51	L6	1	1	0	1	0	0	0	1	0	1	0	1	1	1	1	1	1	0	1	1	1	1	1	0	0	1	0	1	0	0	1	0	1	0	1	0	1	1	0	1	0	1	1	1	1	1	1	0
52	L6	1	1	0	1	0	0	0	1	0	1	0	1	1	1	1	1	1	0	1	1	1	1	1	0	0	1	0	1	0	1	0	1	0	0	1	0	1	0	0	1	0	1	1	1	1	1	1	0
53	L6	1	1	0	1	0	0	0	1	0	1	0	1	1	1	1	1	1	0	1	1	1	1	1	0	0	1	0	1	0	1	1	0	1	1	1	0	1	0	1	1	0	1	1	1	1	1	1	0
54	L6	1	1	0	0	0	0	0	0	0	1	0	1	1	1	1	1	1	0	1	1	1	1	1	0	0	1	0	1	0	0	0	1	0	1	1	0	1	1	0	1	0	1	1	1	1	1	1	0
55	L6	1	1	0	1	0	1	1	1	0	1	0	1	1	1	1	1	1	0	1	1	1	1	1	0	0	1	0	1	1	1	1	0	1	0	1	0	0	0	0	1	0	1	1	1	0	1	1	0
56	L6	1	1	0	1	0	1	0	1	1	1	0	1	1	1	1	1	1	0	1	1	1	1	1	0	0	1	0	1	1	1	0	0	1	0	1	0	0	0	1	0	0	1	1	0	1	1	1	0
57	L6	1	1	0	1	0	1	0	1	1	1	0	1	1	1	1	1	1	0	1	1	1	1	1	1	0	1	1	1	0	0	1	0	0	1	1	0	1	0	1	0	0	1	1	0	1	1	1	0
58	L6	1	1	0	1	0	0	0	1	0	1	0	1	1	1	1	0	1	0	1	1	1	1	1	1	0	1	0	1	0	0	0	1	0	1	1	0	1	1	0	0	1	1	1	0	1	1	1	0
59	L6	1	1	0	1	0	1	0	1	1	1	0	1	1	1	1	0	1	0	1	1	1	1	1	1	0	1	1	1	0	0	0	0	0	1	1	0	1	1	1	0	0	1	1	0	1	1	1	0
60	L6	1	1	0	0	0	0	0	1	1	1	0	1	1	1	1	1	1	0	1	1	1	1	1	1	0	1	1	1	0	0	1	1	0	1	1	0	1	0	0	0	0	1	1	1	1	1	1	1
61	L6	1	1	0	1	0	1	1	1	1	1	0	1	1	1	1	1	1	0	1	1	1	1	1	1	0	1	0	1	0	0	1	0	0	0	1	0	1	0	0	1	1	1	1	1	1	1	1	0
62	L6	1	1	0	1	0	1	1	1	1	1	0	1	1	1	1	1	1	0	1	1	1	1	1	1	0	1	1	1	0	1	1	0	1	1	1	0	1	0	0	1	0	1	1	0	1	1	1	0
63	L6	1	1	0	1	0	1	1	1	1	1	0	1	1	1	1	1	1	0	1	1	1	1	1	0	0	1	0	1	0	1	1	0	1	0	1	0	1	0	1	0	1	1	1	0	1	1	1	0
64	L6	1	1	0	1	1	1	0	1	1	1	0	1	1	1	1	1	1	0	1	1	1	1	1	0	0	1	0	1	1	1	1	0	1	1	1	0	0	0	0	0	0	1	1	0	1	1	1	0
65	L6	1	1	0	0	0	1	1	1	1	1	0	1	1	1	1	1	1	0	1	1	1	1	1	1	0	1	1	1	1	0	1	0	1	0	1	0	0	0	1	0	0	1	1	1	1	1	1	1
66	L6	1	1	0	0	0	1	1	1	1	1	0	1	1	1	1	1	1	0	1	1	1	1	1	1	0	1	1	1	0	1	1	1	0	1	1	0	1	0	1	0	0	1	1	0	1	1	1	1
67	L6	1	1	0	1	0	1	1	1	1	1	0	1	1	1	1	0	1	0	1	1	1	1	1	0	0	1	1	1	0	1	1	0	1	1	1	0	1	1	0	0	0	1	1	0	1	1	1	0
68	L6	1	1	0	1	0	1	0	1	1	1	0	1	1	1	1	1	1	0	1	1	1	1	1	1	0	1	1	1	0	0	1	1	0	0	1	0	1	0	1	1	0	1	1	1	1	1	1	1
69	L6	1	1	0	1	0	1	0	1	1	1	0	1	1	1	1	1	1	0	1	1	1	1	1	1	0	1	0	1	1	0	1	1	0	1	1	0	0	0	1	1	1	1	1	1	1	1	1	0
70	L6	1	1	0	1	0	0	0	1	1	1	0	1	1	1	1	0	1	0	1	1	1	1	1	1	0	1	0	1	0	0	1	1	0	0	1	0	1	0	0	1	1	1	1	0	1	1	1	0
71	L6	1	1	0	1	0	1	0	1	1	1	0	1	1	1	1	1	1	0	1	1	1	1	1	1	0	1	0	1	0	1	0	1	0	1	1	0	1	1	1	1	1	1	1	0	1	1	1	1
72	L6	1	1	0	0	0	1	1	1	1	1	0	1	1	1	1	1	1	0	1	1	1	1	1	1	0	1	0	1	0	0	0	0	0	1	1	0	1	0	1	1	1	1	1	1	1	1	1	0
17	L6	1	1	0	1	0	0	0	1	1	1	0	1	1	1	1	1	0	0	1	1	1	1	1	1	0	1	0	1	0	1	0	1	1	1	1	0	1	1	0	0	1	1	1	1	1	1	1	0
18	L6	1	1	0	1	0	0	0	1	1	1	0	1	1	1	1	1	1	1	1	1	1	1	1	1	0	1	1	1	0	0	0	1	1	1	1	0	1	0	0	0	0	1	1	1	1	1	1	0
19	L6	1	1	0	1	0	0	0	1	1	1	0	1	1	1	1	0	1	1	1	1	1	1	1	1	0	1	1	1	1	0	1	0	1	1	1	0	0	1	1	0	0	1	1	1	1	1	1	0
20	L6	1	1	0	1	0	0	0	1	1	1	0	1	1	1	1	0	1	1	1	1	1	1	1	1	0	1	1	1	0	1	0	1	0	1	1	0	1	0	0	1	0	1	1	1	1	1	1	0
21	L6	1	1	0	1	0	0	1	1	1	1	0	1	1	1	1	1	1	0	1	1	1	1	1	1	0	1	0	0	0	1	1	0	1	1	1	1	1	0	1	0	1	1	1	1	1	1	1	0
22	L6	1	1	0	1	0	0	0	1	1	1	0	1	1	1	1	0	1	0	1	1	1	1	1	1	0	1	0	1	1	0	1	1	1	0	1	0	0	0	0	0	1	1	1	1	1	1	1	0
23	L6	1	1	0	1	0	0	0	1	1	1	0	1	0	1	1	1	1	0	1	1	1	1	1	1	0	1	1	1	1	1	0	0	1	1	1	0	0	0	1	0	0	1	1	0	1	1	1	1
24	L6	1	1	0	1	0	1	1	1	1	1	0	1	1	1	1	1	1	0	1	1	1	1	1	1	0	1	1	1	1	1	0	1	1	1	1	0	0	1	1	0	0	1	1	0	1	1	1	0
278	L10	1	1	0	0	0	1	0	1	1	1	1	1	0	1	1	0	1	0	1	1	1	1	1	0	1	1	1	1	1	1	1	1	1	0	1	0	0	0	1	0	0	1	1	1	1	1	1	1
279	L10	1	1	0	0	0	1	0	1	1	1	0	1	1	1	1	0	1	0	1	1	1	1	1	1	1	1	1	1	1	1	0	1	1	1	1	0	0	1	0	1	0	1	1	1	1	1	0	1
280	L10	1	1	0	0	0	1	1	1	1	1	1	1	1	1	1	0	1	0	1	1	1	1	1	1	1	1	1	1	1	0	0	0	1	0	1	0	0	1	1	1	0	1	1	1	1	1	1	1
281	L10	1	1	0	0	0	0	0	1	1	1	1	1	0	1	1	1	1	0	1	1	1	1	1	1	1	1	1	1	1	0	1	1	1	1	1	0	0	0	1	1	0	1	1	1	1	1	1	1
282	L10	1	1	0	0	0	1	1	1	1	1	1	1	0	1	1	1	1	0	1	1	1	1	1	1	1	1	1	1	1	0	1	1	0	1	1	0	0	1	1	1	0	1	1	0	1	1	1	0
283	L10	1	1	0	0	0	1	0	1	1	1	1	1	0	1	1	0	1	0	1	1	1	1	1	1	1	1	1	1	1	1	0	0	1	1	1	0	0	1	0	0	0	1	1	1	1	1	1	0
284	L10	1	1	0	0	0	1	0	1	1	1	1	1	0	1	1	1	1	0	1	1	1	1	1	1	1	1	1	1	1	1	1	1	0	1	1	0	0	1	0	1	0	1	1	1	1	1	1	1
285	L10	1	1	0	0	0	1	0	1	1	1	1	1	1	1	1	0	1	0	1	1	1	1	1	0	1	1	1	1	1	0	1	1	1	1	1	0	0	0	1	1	0	1	1	1	1	1	1	1
286	L10	1	1	0	0	0	1	0	1	1	1	1	1	0	1	1	0	1	0	1	1	1	1	1	1	1	1	0	1	1	0	1	1	1	1	1	0	0	0	1	0	0	1	1	1	1	1	1	1
287	L10	1	1	0	0	1	1	1	1	1	1	1	1	0	1	1	0	1	1	1	1	1	1	1	1	1	1	1	1	1	1	0	1	1	1	1	0	0	1	0	0	0	1	1	1	1	1	1	1
288	L10	1	1	0	0	0	1	0	1	1	1	1	1	0	1	1	0	1	0	1	1	1	1	1	1	1	1	1	1	1	0	0	1	1	1	1	0	0	1	1	0	0	1	1	0	1	1	1	1
289	L10	1	1	0	0	0	1	0	1	1	1	1	1	1	1	1	0	1	0	1	1	1	1	1	1	1	1	1	1	1	1	0	1	1	0	1	0	0	0	0	1	0	1	1	1	1	1	1	1
193	V3	1	1	0	1	0	0	1	1	1	1	1	1	0	1	1	1	1	0	1	1	1	1	1	1	1	1	1	1	1	1	0	1	1	1	0	0	0	0	0	1	1	1	1	0	1	1	1	0
194	V3	1	1	0	0	0	1	0	1	1	1	0	1	1	1	1	1	1	0	1	1	1	1	1	1	1	1	1	1	1	1	0	0	1	1	1	0	0	1	1	1	1	1	1	1	1	1	1	1
195	V3	1	1	0	0	0	1	0	1	1	1	0	1	1	1	1	1	1	0	1	1	1	1	1	1	0	1	1	1	1	0	1	1	1	1	1	0	0	1	1	1	0	1	1	1	1	1	1	0
196	V3	1	1	0	0	0	1	1	1	1	1	0	1	1	1	1	1	1	0	1	1	1	1	1	1	1	1	1	1	1	1	0	0	1	1	1	0	0	1	1	1	0	1	1	1	1	1	1	0
197	V3	1	1	0	1	1	0	0	1	1	1	0	1	1	1	1	1	1	0	1	1	1	1	1	1	1	1	1	1	1	1	1	1	1	1	0	0	0	0	0	1	1	1	1	1	1	1	1	0
198	V3	1	1	0	1	1	1	1	1	1	1	0	1	1	1	1	1	1	0	1	1	1	1	1	1	1	1	1	1	1	1	1	0	1	1	0	0	0	1	0	1	0	1	1	0	1	1	1	0
199	V3	1	1	0	0	1	1	1	1	1	1	0	1	1	1	1	0	1	0	1	1	1	1	1	1	1	1	1	1	1	0	1	1	1	1	0	0	0	1	1	1	0	1	1	0	0	1	1	0
200	V3	1	1	0	1	1	1	1	1	1	1	1	1	1	1	1	1	1	0	1	1	1	1	1	1	1	1	1	1	1	1	1	1	1	1	1	0	0	0	1	1	1	1	1	0	1	1	1	1
201	V3	1	1	0	1	1	1	0	1	1	1	1	1	1	1	1	1	1	0	1	1	1	1	1	1	1	1	1	1	1	1	1	1	1	1	0	0	0	1	1	0	1	1	1	1	1	1	1	0
202	V3	1	1	0	1	1	1	1	1	1	1	1	1	1	1	1	1	1	0	1	1	1	1	1	1	1	1	1	1	1	0	1	1	1	1	0	0	0	1	1	1	0	1	1	1	1	1	1	0
203	V3	1	1	0	1	1	0	1	1	1	1	1	1	1	1	1	1	1	0	1	1	1	1	1	1	1	1	1	1	1	0	1	1	0	1	0	0	0	0	1	0	0	1	1	1	1	1	1	0
204	V3	1	1	0	1	1	1	0	1	1	1	1	1	1	1	1	1	1	0	1	1	1	1	1	1	1	1	0	1	1	1	1	1	0	0	1	0	0	0	0	1	0	1	1	1	1	1	1	0
205	V3	1	1	0	1	1	0	1	1	1	1	1	1	1	1	1	1	1	0	1	1	1	1	1	1	1	1	1	1	0	1	1	1	1	1	0	0	1	1	1	0	0	1	1	0	1	1	1	0
206	V3	1	1	0	1	1	1	0	1	1	1	1	1	1	1	1	1	1	0	1	1	1	1	1	1	1	1	1	1	0	1	1	1	1	0	0	0	1	0	1	0	0	1	1	1	0	1	1	0
207	V3	1	1	0	0	1	1	1	1	1	1	0	1	1	1	1	1	1	0	1	1	1	1	1	1	1	1	0	1	1	1	1	0	1	1	1	0	0	1	1	1	0	1	1	0	1	1	1	0
208	V3	1	1	0	0	1	1	1	1	1	1	1	1	1	1	1	1	1	0	1	1	1	1	1	1	1	1	1	1	1	1	0	1	1	1	0	0	1	1	1	0	0	1	1	1	1	1	1	0
209	V3	1	1	0	0	1	0	1	1	1	1	1	1	1	1	1	1	1	0	1	1	1	1	1	1	1	1	1	1	1	1	0	0	1	1	0	0	0	1	1	1	0	1	1	1	1	1	1	0
210	V3	1	1	0	0	1	1	0	1	1	1	1	1	1	1	1	1	1	0	1	1	1	1	1	1	1	1	1	1	1	1	0	1	1	1	0	0	0	1	0	0	0	1	1	0	1	1	1	0
211	V3	1	1	0	1	1	1	1	1	1	1	1	1	1	1	1	1	1	0	1	1	1	1	1	1	1	1	1	1	0	0	1	0	1	1	0	1	1	1	1	1	0	1	1	1	0	1	1	1
212	V3	1	1	0	1	1	1	1	1	1	1	1	1	1	1	1	1	1	0	1	1	1	1	1	1	1	1	1	1	1	0	0	1	1	1	0	0	0	0	1	0	1	1	1	1	1	1	1	0
213	V3	1	1	0	1	1	1	0	1	1	1	1	1	1	1	1	1	1	0	1	1	1	1	1	1	1	1	1	1	1	0	1	1	1	0	0	0	1	0	1	1	1	1	1	1	1	1	1	0
214	V3	1	1	0	1	1	1	1	1	1	1	1	1	1	1	1	1	0	0	1	1	1	1	1	1	1	1	1	1	1	0	1	1	1	1	0	0	0	0	0	1	1	1	1	1	1	1	1	0
215	V3	1	1	0	1	1	1	1	1	1	1	1	1	1	1	1	1	1	0	1	1	1	1	1	1	1	1	1	1	1	1	0	1	1	1	0	1	0	1	0	0	0	1	1	0	1	1	1	0
216	V3	1	1	0	1	1	1	0	1	1	1	1	1	1	1	1	1	1	0	1	1	1	1	1	1	1	1	1	1	1	0	1	1	1	0	0	0	0	0	0	0	1	1	1	1	1	1	1	0
241	V5	1	1	0	1	0	1	1	0	1	1	1	1	0	1	1	1	1	0	1	1	1	1	1	1	1	1	1	1	1	1	0	0	1	1	0	0	0	1	0	1	1	1	1	0	1	1	1	0
242	V5	1	1	0	1	0	0	1	1	1	1	1	1	1	0	1	1	1	0	1	1	1	1	1	1	1	1	1	1	1	1	1	1	0	1	0	0	0	0	0	0	0	1	1	1	1	1	1	0
243	V5	1	1	0	0	0	1	0	1	1	1	1	1	1	0	1	1	1	0	1	1	1	1	1	1	1	1	1	1	1	1	0	1	0	0	0	1	0	1	0	1	1	1	1	1	1	1	1	1
244	V5	1	1	0	1	0	1	1	1	1	1	1	1	0	1	1	1	1	0	1	1	1	1	1	1	1	1	1	1	1	1	1	1	1	1	0	0	1	1	0	0	1	1	1	0	1	1	1	0
245	V5	1	1	0	1	0	1	1	1	1	1	1	1	0	1	1	1	1	0	1	1	1	1	1	1	1	1	1	1	1	1	0	1	1	0	0	0	0	1	0	0	1	1	1	1	1	1	1	0
246	V5	1	1	0	0	1	1	0	1	1	1	0	1	1	1	1	1	1	0	1	1	1	1	1	1	1	1	1	1	0	1	1	1	0	1	1	0	1	1	1	1	1	1	1	0	1	1	1	1
247	V5	1	1	0	0	0	1	1	0	1	1	0	1	1	1	1	0	1	0	1	1	1	1	1	1	1	1	1	1	1	1	1	0	1	0	1	1	0	1	1	0	0	1	1	0	1	1	1	0
249	V5	1	1	0	0	0	1	0	1	1	1	0	1	1	1	1	1	1	0	1	1	1	1	1	1	1	1	1	1	1	1	1	1	1	1	1	1	0	0	0	0	0	1	1	0	1	1	1	0
250	V5	1	1	0	0	0	1	1	1	1	1	0	1	1	1	1	1	1	0	1	1	1	1	1	1	1	1	1	1	1	1	1	0	1	1	1	0	0	1	1	1	0	1	1	0	1	1	1	1
251	V5	1	1	0	0	0	1	0	1	1	1	0	1	1	1	1	0	1	0	1	1	1	1	1	0	1	1	1	1	1	1	1	1	0	0	1	0	0	0	0	1	0	1	1	0	1	1	1	0
252	V5	1	1	0	0	0	1	0	1	1	1	0	1	1	1	1	1	1	0	1	1	1	1	1	1	1	1	1	1	1	0	1	1	1	1	1	0	0	0	1	1	0	1	1	1	1	1	1	0
253	V5	1	1	0	0	0	1	0	1	1	1	0	1	1	1	1	1	1	0	1	1	1	1	1	1	1	1	1	1	1	1	1	1	1	1	1	0	0	1	0	1	0	1	1	1	1	1	1	0
314	V6	1	1	0	0	0	1	1	1	1	1	1	1	1	1	1	1	1	0	1	1	1	1	1	1	1	1	1	1	1	1	0	1	1	1	1	0	0	1	0	0	0	1	1	1	1	1	1	0
315	V6	1	1	0	0	0	0	0	1	1	1	0	1	1	1	1	1	1	0	1	1	1	1	1	1	1	1	1	1	1	0	0	0	1	1	0	0	0	1	0	0	0	1	1	1	1	1	1	0
316	V6	1	1	0	0	0	1	1	1	1	1	1	1	0	1	1	1	1	0	1	1	1	0	1	0	1	1	1	1	1	1	0	1	1	1	1	0	0	0	0	0	0	1	1	1	1	1	1	0
317	V6	1	1	1	0	0	1	1	1	1	1	1	1	1	1	1	1	1	1	1	1	1	1	1	1	1	1	1	1	1	0	1	1	1	0	1	0	0	0	1	0	0	1	1	1	1	1	1	1
318	V6	1	1	0	0	0	0	1	1	1	1	0	1	1	1	1	0	1	0	1	1	1	1	1	1	1	1	1	1	1	1	1	1	0	1	1	0	0	0	0	1	0	1	1	1	1	1	1	0
319	V6	1	1	0	0	0	1	0	1	1	1	0	1	0	1	1	0	1	0	1	1	1	1	1	0	1	1	1	1	1	1	0	0	1	0	1	0	0	1	0	0	0	1	1	0	1	1	1	0
320	V6	1	1	0	0	1	0	0	1	1	1	0	1	1	1	1	1	1	0	1	1	1	1	1	0	1	1	1	1	1	1	0	0	1	1	1	0	0	1	1	0	0	1	1	0	1	1	1	0
321	V6	1	1	0	0	0	1	1	1	1	1	1	1	0	1	1	1	1	1	1	1	1	1	1	1	1	1	1	1	1	1	0	1	0	1	1	0	0	1	0	1	0	1	1	1	1	1	0	0
322	V6	1	1	0	0	0	0	0	1	1	1	0	1	0	1	1	1	1	0	1	1	1	1	1	1	1	1	1	1	1	0	0	0	1	1	1	0	0	1	1	0	0	1	1	1	0	1	1	0
323	V6	1	1	0	0	1	1	1	1	1	1	0	1	1	1	1	1	1	1	1	1	1	1	1	0	1	1	1	1	1	1	0	1	1	1	1	0	0	1	0	0	0	1	1	1	1	1	1	0
324	V6	1	1	0	0	0	1	0	1	1	1	0	1	0	1	1	0	1	0	1	1	1	1	1	0	1	1	1	1	1	1	1	0	1	1	1	0	0	1	0	1	0	1	1	0	0	1	1	1
325	V6	1	1	0	0	0	1	1	1	1	1	0	1	0	1	1	0	1	1	1	1	1	1	1	1	0	1	1	1	1	0	1	1	0	0	1	0	0	1	0	0	0	1	1	0	1	1	1	0
326	V7	1	1	0	0	0	0	0	1	1	1	0	1	0	1	1	0	1	0	1	1	1	0	1	1	1	1	1	1	1	1	1	1	1	0	0	0	1	1	0	0	0	1	1	1	1	1	1	0
327	V7	1	1	0	0	0	1	1	1	1	1	0	1	0	1	1	1	1	0	1	1	1	0	1	1	1	1	1	1	1	1	1	0	1	1	1	0	0	1	0	0	0	1	1	1	1	1	1	0
328	V7	1	1	0	0	0	0	1	1	1	1	0	1	0	1	1	1	1	0	1	1	1	1	1	1	1	1	1	1	1	0	1	1	0	0	0	0	0	0	0	0	0	1	1	1	1	1	1	0
329	V7	1	1	0	1	0	0	1	1	1	1	1	1	0	1	1	0	1	0	1	1	1	1	1	1	1	1	1	1	0	0	1	1	1	0	1	0	1	1	1	0	1	1	1	1	1	1	1	0
330	V7	1	1	0	1	0	1	1	1	1	1	1	1	0	1	1	1	1	0	1	1	1	0	1	1	0	1	1	1	1	1	0	0	1	1	1	0	0	0	0	0	0	1	1	0	1	1	1	0
331	V7	1	1	0	1	0	0	1	1	1	1	0	1	0	1	1	1	1	0	1	1	1	1	1	1	1	1	1	1	1	1	0	0	1	1	1	0	0	1	0	1	0	1	1	1	1	1	1	0
332	V7	1	1	0	1	0	1	1	1	1	1	0	1	0	1	1	0	1	0	1	1	1	1	1	1	1	1	1	1	1	1	1	0	1	1	1	0	0	1	1	0	0	1	1	1	1	1	1	1
333	V7	1	1	0	1	0	0	0	1	1	1	0	1	0	1	1	1	1	0	1	1	1	1	1	1	1	1	1	1	1	0	1	1	0	1	1	0	0	1	1	0	0	1	1	0	1	1	1	0
334	V7	1	1	0	1	0	1	1	1	1	1	1	1	0	1	1	1	1	0	1	1	1	1	1	1	1	1	1	1	1	1	0	0	1	0	1	0	0	1	1	0	0	1	1	1	1	1	0	0
335	V7	1	1	0	0	0	0	0	1	1	1	1	1	0	1	1	1	1	0	1	1	1	1	1	1	1	1	1	1	1	0	1	0	1	1	1	0	0	0	0	0	0	1	1	0	1	1	1	0
336	V7	1	1	0	1	0	1	1	1	1	1	0	1	0	1	1	1	1	0	1	1	1	1	1	1	0	1	1	1	1	1	0	0	0	0	1	0	0	1	0	1	0	1	1	1	1	1	1	0
337	V7	1	1	0	0	0	1	1	1	1	1	0	1	0	1	1	1	1	0	1	1	1	1	1	1	0	1	1	1	1	1	1	1	0	1	1	0	0	1	0	0	0	1	1	1	1	1	1	0
169	V9	1	1	0	0	0	0	0	1	1	1	0	1	1	1	1	1	1	0	1	1	1	1	1	1	1	0	0	0	1	0	1	1	1	1	1	1	1	0	0	1	1	1	1	1	1	1	1	1
170	V9	1	1	0	1	0	1	1	1	1	1	0	1	1	1	1	1	1	0	1	1	1	1	1	1	1	0	0	0	0	0	1	0	1	1	1	1	1	0	1	1	1	1	1	0	1	1	0	0
171	V9	1	1	0	1	0	1	1	1	1	1	0	1	1	1	1	1	1	0	1	1	1	1	1	1	1	0	0	0	1	0	0	1	1	1	1	1	1	0	0	1	1	1	1	1	1	1	0	0
172	V9	1	1	1	1	1	1	1	1	1	1	1	1	1	1	1	1	1	0	1	1	1	1	1	1	0	0	0	0	0	0	1	1	1	1	1	1	1	0	0	0	1	1	1	1	1	1	1	0
173	V9	1	1	0	1	1	1	1	1	0	1	0	1	1	1	1	1	1	0	1	1	1	1	1	1	1	0	0	0	0	1	1	0	1	1	1	1	1	0	1	0	1	1	1	1	1	1	1	0
174	V9	1	1	0	1	0	1	1	1	1	1	0	1	1	1	1	1	1	0	1	1	1	1	1	1	0	0	0	0	0	0	1	1	1	1	1	1	1	0	1	1	1	1	1	0	1	1	0	1
175	V9	1	1	0	1	0	1	1	1	1	1	0	1	1	1	1	1	1	0	1	1	1	1	1	1	0	0	0	0	1	0	1	1	1	1	1	1	1	0	0	1	1	1	1	1	1	1	0	0
176	V9	1	1	0	1	0	1	1	1	1	1	0	1	0	1	1	0	1	0	1	1	1	1	1	1	1	0	0	0	0	0	0	0	0	1	1	1	1	0	1	1	1	1	1	1	1	1	1	0
177	V9	1	1	0	0	0	1	1	1	1	1	0	1	1	1	1	1	1	0	1	1	1	1	1	1	1	0	0	1	0	1	1	0	0	1	1	1	0	1	0	0	1	1	0	0	0	0	0	0
178	V9	1	1	0	0	0	1	1	1	1	1	0	1	1	1	1	0	1	0	1	1	1	1	1	1	0	0	0	0	1	1	1	0	1	1	1	1	0	0	0	1	1	1	1	1	1	1	0	0
179	V9	1	1	1	0	1	1	0	1	0	1	1	0	1	0	1	0	1	1	1	1	1	1	1	1	1	0	0	0	0	1	0	1	0	0	1	1	1	1	1	1	1	1	1	1	1	1	1	0
180	V9	1	1	1	1	0	0	1	1	0	1	0	1	1	1	1	1	1	0	1	1	1	1	1	1	1	0	0	0	0	0	1	0	0	1	1	1	1	0	0	1	1	1	1	1	1	1	0	0
181	V9	1	1	0	0	0	0	0	1	0	1	0	1	1	1	1	1	1	0	1	1	1	1	1	1	0	1	0	0	1	1	1	1	0	1	1	1	1	1	0	0	1	1	1	0	1	1	0	0
182	V9	1	1	0	1	0	1	1	1	1	1	0	1	0	1	1	0	1	0	1	1	1	1	1	1	1	0	0	0	0	0	0	1	1	1	1	1	1	0	1	0	1	1	1	1	1	1	0	0
183	V9	1	1	0	0	0	0	1	1	0	1	0	1	1	1	1	1	1	0	1	1	1	1	1	1	1	0	0	0	0	0	1	1	1	0	1	1	1	0	1	0	1	1	1	1	1	1	1	0
184	V9	1	1	1	0	0	1	1	1	1	1	0	1	1	1	1	1	1	0	1	1	1	1	1	1	1	1	1	1	1	1	1	1	1	1	0	1	0	0	0	0	1	1	1	0	1	1	1	1
185	V9	1	1	0	1	0	1	1	1	1	1	0	1	1	1	1	0	1	0	1	1	1	1	1	1	0	0	0	1	0	1	0	0	1	1	1	1	1	0	1	0	1	1	1	1	1	1	1	0
186	V9	1	1	0	0	0	1	0	1	1	0	0	1	1	1	1	0	1	0	1	1	1	1	1	1	0	1	0	0	1	0	1	1	0	1	1	1	1	0	1	0	1	1	1	1	1	1	0	0
187	V9	1	1	0	1	0	1	1	1	1	1	0	1	0	1	1	1	1	0	1	1	1	1	1	1	1	1	1	1	1	1	0	1	0	1	0	0	0	1	1	1	0	1	1	0	1	1	1	0
188	V9	1	1	0	0	0	1	0	1	1	1	0	1	1	1	1	1	0	0	1	1	1	1	1	1	1	1	1	1	1	1	1	1	0	1	1	0	1	0	0	1	0	1	1	0	1	1	1	0
189	V9	1	0	0	0	0	0	0	0	0	0	0	0	0	0	0	0	0	0	1	1	1	1	1	1	1	1	0	1	1	1	1	1	1	1	1	0	0	1	0	1	0	1	1	0	1	1	1	0
190	V9	1	1	0	0	0	1	0	1	1	1	0	1	1	1	1	1	1	0	1	1	1	1	1	1	1	1	1	1	1	1	1	1	1	1	0	0	0	0	1	1	0	1	1	0	1	1	1	0
191	V9	1	1	0	0	0	1	1	1	1	1	0	1	1	1	1	0	1	0	1	1	1	1	1	1	1	1	1	1	1	1	0	1	1	1	0	0	0	1	0	0	0	1	1	0	1	1	1	1
192	V9	1	1	1	1	0	1	1	1	1	1	0	1	1	1	1	1	1	0	1	1	1	1	1	1	1	1	1	1	1	1	1	0	0	1	0	0	0	1	1	1	0	1	1	0	1	1	1	0
350	Z1	1	1	0	0	0	0	1	1	1	1	0	1	1	1	1	1	1	0	1	1	1	1	1	1	0	1	1	1	1	0	1	1	1	1	1	1	0	1	1	0	0	1	1	0	1	1	0	1
351	Z1	1	1	0	0	0	0	1	1	1	1	1	1	1	1	1	0	1	0	1	1	1	1	1	1	1	1	1	1	1	1	1	1	0	0	1	0	0	1	0	1	0	1	1	1	1	1	0	0
352	Z1	1	1	0	0	0	1	1	1	1	1	0	1	0	1	1	0	1	0	1	1	1	1	1	1	1	1	1	1	1	0	1	1	1	1	1	0	0	0	0	0	0	1	1	1	1	1	1	0
353	Z1	1	1	1	0	0	1	0	1	1	1	0	1	1	0	1	1	1	0	1	1	1	1	1	1	1	1	1	1	1	1	1	0	1	0	1	0	0	1	0	1	0	1	0	0	0	0	0	0
354	Z1	1	1	0	0	0	1	1	1	1	1	1	1	0	1	1	1	1	0	1	1	1	1	1	1	1	1	1	1	1	1	0	0	1	1	1	0	0	1	0	0	0	1	1	1	1	1	0	0
355	Z1	1	1	0	0	1	1	0	1	1	1	0	1	0	1	1	1	1	0	1	1	1	1	1	1	1	1	1	1	0	0	1	1	0	1	1	0	1	1	1	1	0	1	1	1	1	1	1	0
356	Z1	1	1	0	0	0	1	1	1	1	1	0	1	0	1	1	1	1	0	1	1	1	1	1	1	1	1	1	1	1	1	1	0	0	1	1	1	0	1	1	0	0	1	1	1	1	1	0	0
357	Z1	1	1	0	0	0	1	1	1	1	1	0	1	1	1	1	1	1	0	1	1	1	1	1	1	1	1	1	1	1	0	1	0	1	0	1	0	0	1	1	0	0	1	1	0	1	1	0	0
358	Z1	1	1	0	0	0	1	1	1	1	1	1	1	1	1	1	1	1	0	1	1	1	1	1	1	1	1	1	1	1	1	0	1	0	1	1	0	0	0	0	1	0	1	1	1	1	1	0	0
359	Z1	1	1	0	1	0	1	1	1	1	1	0	1	0	1	1	0	1	1	1	1	1	1	1	1	1	1	1	1	1	0	1	0	1	1	1	0	0	0	0	1	0	1	1	1	1	1	1	0
360	Z1	1	1	0	0	0	1	1	1	1	1	1	1	1	1	1	0	1	0	1	1	1	1	1	1	0	1	1	1	1	1	0	0	0	0	1	0	0	1	0	0	0	1	1	1	0	1	0	0
361	Z1	1	1	0	0	0	1	1	1	1	1	1	1	0	1	1	0	1	0	1	1	1	1	1	1	1	1	1	1	1	1	0	1	1	1	1	0	0	1	0	1	0	1	1	1	1	1	1	0
217	Z3	1	1	0	1	1	1	1	1	1	1	1	1	1	1	1	1	1	0	1	1	1	1	1	1	1	1	1	1	1	1	1	1	0	1	0	0	0	1	0	1	1	1	1	1	0	1	1	0
218	Z3	1	1	0	1	1	1	0	1	1	1	1	1	1	1	1	1	1	0	1	1	1	1	1	1	1	1	1	1	1	1	1	0	1	1	0	1	0	1	0	1	1	1	1	1	1	1	1	0
219	Z3	1	1	0	1	1	1	0	1	1	1	1	1	1	1	1	1	1	0	1	1	1	1	1	1	1	1	1	1	1	1	1	1	1	1	0	0	0	1	1	0	1	1	1	1	0	1	1	0
220	Z3	1	1	0	1	1	1	0	1	1	1	1	1	1	1	1	1	1	0	1	1	1	1	1	1	1	1	1	1	1	1	0	0	1	1	0	0	0	1	0	1	1	1	1	0	1	1	1	0
221	Z3	1	1	0	1	0	1	1	1	1	1	1	1	0	1	1	1	1	0	1	1	1	1	1	1	1	1	1	1	1	0	1	0	1	1	1	0	0	1	0	0	1	1	1	1	1	1	1	0
222	Z3	1	1	0	1	0	1	1	1	1	1	1	1	1	1	1	1	1	0	1	1	1	1	1	1	1	1	1	1	1	1	1	1	1	1	1	0	0	0	0	0	0	1	1	0	0	1	1	0
223	Z3	1	1	0	1	0	1	1	1	1	1	1	1	0	1	1	1	1	0	1	1	1	1	1	1	1	1	1	1	0	1	0	0	1	1	1	0	0	0	1	0	0	1	1	0	0	1	1	1
224	Z3	1	1	0	1	0	1	1	1	1	1	1	1	1	1	1	1	1	0	1	1	1	1	1	1	1	1	1	1	1	0	1	1	1	1	1	0	0	0	0	1	1	1	1	0	0	1	1	1
225	Z3	1	1	0	1	0	1	1	1	1	1	1	1	1	1	1	1	1	0	1	1	1	1	1	1	1	1	1	1	1	0	1	1	1	1	1	0	1	1	1	1	1	1	1	1	0	1	1	0
226	Z3	1	1	0	1	0	1	1	1	1	1	1	1	0	1	1	1	1	0	1	1	1	1	1	1	1	1	0	1	1	1	1	1	0	1	1	0	1	0	1	0	0	1	1	1	0	1	1	1
227	Z3	1	1	0	1	0	1	1	1	1	1	1	1	1	1	1	1	1	0	1	1	1	1	1	1	1	1	1	1	1	1	1	1	1	1	1	0	0	0	1	1	1	1	1	0	1	1	1	0
228	Z3	1	1	0	1	0	1	1	1	1	1	1	1	0	1	1	1	1	0	1	1	1	1	1	1	1	1	1	1	1	1	0	1	1	1	1	0	0	0	0	0	1	1	1	1	0	1	1	1
229	Z3	1	1	0	1	0	1	1	1	1	1	1	1	0	1	1	1	1	0	1	1	1	1	1	1	1	1	1	1	1	1	0	1	1	1	1	0	0	1	0	0	0	1	1	1	0	1	1	0
230	Z3	1	1	0	1	0	1	0	0	1	1	1	1	1	1	1	1	1	0	1	1	1	1	1	1	1	1	1	1	1	1	1	1	1	1	1	0	0	1	0	0	1	1	1	0	1	1	1	0
231	Z3	1	1	0	1	0	1	1	1	1	1	1	1	0	1	1	1	1	0	1	1	1	1	1	1	1	1	1	1	1	1	0	0	1	1	1	0	0	1	0	1	0	1	1	0	1	1	1	0
232	Z3	1	1	0	1	0	1	1	1	1	1	1	1	0	1	1	1	1	0	1	1	1	1	1	1	1	1	1	1	1	1	1	1	1	1	1	0	0	1	0	0	1	1	1	0	0	1	1	0
233	Z3	1	1	0	1	0	1	0	1	1	1	1	1	0	1	1	1	1	0	1	1	1	1	1	1	1	1	1	1	1	1	0	1	1	0	1	0	0	1	0	1	1	1	1	1	1	1	1	0
234	Z3	1	1	0	1	0	1	0	1	1	1	1	1	1	0	1	1	1	0	1	1	1	1	1	1	1	1	1	1	1	1	0	0	1	1	0	0	0	1	0	1	1	1	1	1	1	1	1	1
235	Z3	1	1	0	1	0	1	1	1	1	1	1	1	0	1	1	1	1	1	1	1	1	1	1	1	1	1	1	1	1	1	1	1	0	0	0	0	0	0	0	0	0	1	1	0	1	1	1	0
236	Z3	1	1	0	1	0	1	1	1	1	1	1	1	1	0	1	1	1	0	1	1	1	1	1	1	1	1	1	1	1	1	0	0	1	1	0	0	0	1	0	0	1	1	1	1	1	1	1	1
237	Z3	1	1	0	1	1	1	1	1	1	1	1	1	0	1	1	1	1	0	1	1	1	1	1	1	1	1	1	1	1	1	1	1	1	0	0	0	0	1	1	1	0	1	1	1	1	1	1	1
238	Z3	1	1	0	0	0	1	0	1	1	1	1	1	1	0	1	1	1	0	1	1	1	1	1	1	1	1	0	1	1	1	1	1	1	1	1	0	1	1	0	0	1	1	1	1	1	1	1	0
239	Z3	1	1	1	1	0	1	1	1	1	1	1	1	0	1	1	1	1	0	1	1	1	1	1	1	0	1	1	1	1	0	1	1	0	0	0	0	0	1	1	1	1	1	1	0	1	1	1	1
240	Z3	1	1	0	1	0	1	0	1	1	1	0	1	1	1	1	0	1	0	1	1	1	1	1	1	1	1	1	1	1	0	0	1	0	0	1	0	0	1	1	0	0	1	1	0	1	1	1	0
73	Z4	1	1	0	1	0	1	1	1	1	1	0	1	1	1	1	1	1	0	1	1	1	1	1	1	0	1	0	1	1	0	0	1	1	0	1	0	0	1	0	0	1	1	1	1	1	1	1	0
74	Z4	1	1	0	1	0	1	1	1	1	1	0	1	1	1	1	1	1	0	1	1	1	1	1	0	0	1	0	1	0	1	1	1	0	1	1	0	1	0	1	1	1	1	1	0	1	1	1	1
75	Z4	1	1	0	0	0	0	0	1	1	1	0	1	1	1	1	1	1	0	1	1	1	1	1	0	0	1	1	1	0	0	1	0	1	1	1	0	1	0	0	1	0	1	1	0	1	1	1	1
76	Z4	1	1	0	0	0	0	0	1	1	1	0	1	1	1	1	1	1	0	1	1	1	1	1	1	0	1	1	1	1	1	0	1	1	1	1	0	0	0	0	0	1	1	1	1	1	1	1	1
77	Z4	1	1	0	1	0	0	0	1	1	1	0	1	1	1	1	0	1	0	1	1	1	1	1	1	0	1	1	1	0	1	1	0	1	1	1	0	1	0	1	0	1	1	1	0	1	1	1	1
78	Z4	1	1	0	1	0	1	0	1	1	1	0	1	1	1	1	1	1	0	1	1	1	1	1	1	0	1	0	1	0	1	0	0	0	0	1	0	1	1	0	1	1	1	1	1	1	1	1	0
79	Z4	1	1	0	1	0	1	1	1	1	1	0	1	1	1	1	1	1	0	1	1	1	1	1	0	0	1	0	1	1	1	1	0	0	1	1	0	0	0	0	1	1	1	1	0	1	1	1	0
80	Z4	1	1	0	1	0	1	1	1	1	1	0	1	1	1	1	1	1	0	1	1	1	1	1	1	0	1	0	1	0	0	0	0	1	1	1	0	1	1	0	0	1	1	1	0	1	1	1	0
81	Z4	1	1	0	0	0	1	1	1	1	1	0	1	1	1	1	1	1	0	1	1	1	1	1	1	0	1	1	1	0	0	1	1	0	1	1	0	1	1	1	0	0	1	1	1	1	1	1	1
82	Z4	1	1	0	1	0	0	0	1	1	1	0	1	1	1	1	1	1	0	1	1	1	1	1	0	0	1	0	1	0	0	1	1	0	1	1	0	1	0	1	0	0	1	1	0	1	1	1	1
83	Z4	1	1	0	0	0	0	0	1	0	1	0	1	1	1	1	1	1	0	1	1	1	1	1	0	0	1	0	1	0	0	1	0	1	1	1	0	1	0	1	0	0	1	1	1	1	1	1	1
84	Z4	1	1	0	1	0	1	1	1	1	1	0	1	1	1	1	0	1	0	1	1	1	1	1	1	0	1	0	1	0	1	0	0	1	1	1	0	1	1	0	1	0	1	1	0	1	1	1	0
85	Z4	1	1	0	1	0	1	1	1	0	1	0	1	1	1	1	1	1	0	1	1	1	1	1	0	0	1	0	1	0	0	0	0	0	1	1	0	1	0	1	1	0	1	1	1	1	1	1	0
86	Z4	1	1	0	0	0	0	0	0	0	1	0	1	1	1	1	1	1	1	1	1	1	1	1	1	0	1	0	0	1	0	1	0	1	1	1	1	0	0	0	0	1	0	0	0	0	0	0	0
87	Z4	1	1	0	0	0	1	1	1	1	1	0	1	1	1	1	1	1	0	1	1	1	1	1	1	0	1	1	1	0	0	1	0	1	1	1	0	1	0	1	0	0	1	1	0	1	1	1	0
88	Z4	1	1	0	0	0	1	1	1	1	1	0	1	1	1	1	1	0	0	1	1	1	1	1	1	0	1	0	1	1	1	0	0	1	0	1	0	0	1	1	0	1	1	1	0	1	1	1	0
89	Z4	1	1	0	0	0	1	1	1	1	1	0	1	1	1	1	0	1	0	1	1	1	1	1	0	0	1	0	1	1	0	1	0	1	1	1	0	0	1	1	0	0	1	1	1	1	1	1	1
90	Z4	1	1	0	1	0	1	1	1	1	1	0	1	1	1	1	1	1	0	1	1	1	1	1	0	0	0	0	1	0	1	1	0	1	1	1	0	1	1	0	1	1	1	1	0	1	1	1	0
91	Z4	1	1	0	0	0	0	0	1	1	1	0	1	1	1	1	1	1	0	1	1	1	1	1	0	0	1	0	1	0	0	1	0	1	1	1	0	1	1	1	1	0	1	1	0	1	1	1	0
92	Z4	1	1	0	1	0	0	0	1	1	1	0	1	1	1	1	0	1	0	1	1	1	1	1	0	0	1	0	1	0	0	1	0	1	1	1	0	1	0	1	1	0	1	1	0	1	1	1	0
93	Z4	1	1	0	0	0	1	1	1	1	1	0	1	1	1	1	1	1	0	1	1	1	1	1	1	1	1	0	0	0	0	1	0	0	1	1	1	1	1	1	1	1	1	1	0	1	1	1	1
94	Z4	1	1	0	0	0	1	1	1	1	1	0	1	1	1	1	1	1	0	1	1	1	1	1	0	0	0	0	0	0	0	1	1	1	1	1	1	1	0	1	0	1	1	1	0	1	1	1	0
95	Z4	1	1	0	0	0	0	0	0	1	1	0	1	1	1	1	1	1	0	1	1	0	0	0	0	0	0	0	0	0	0	0	0	0	0	0	0	0	0	0	0	0	1	1	0	1	0	1	1
96	Z4	1	1	0	0	0	1	1	1	0	1	0	1	1	1	1	1	1	1	1	1	1	1	1	1	1	0	0	1	0	1	1	0	0	1	1	0	1	1	1	0	1	1	1	1	1	1	1	0
254	Z8	1	1	0	0	0	1	1	0	1	1	0	1	1	1	1	1	1	0	1	1	1	1	1	1	1	1	1	1	1	1	0	1	1	1	1	0	0	1	0	0	0	1	1	1	1	1	1	1
255	Z8	1	1	0	0	0	1	0	1	1	1	0	1	1	1	1	0	1	0	1	1	1	1	1	1	1	1	1	1	1	1	0	1	1	1	1	0	0	1	0	0	0	1	1	0	1	1	1	0
256	Z8	1	1	0	0	0	1	0	1	1	1	0	1	1	1	1	0	1	0	1	1	1	1	1	1	1	1	1	1	1	0	1	0	1	1	1	0	0	1	0	0	0	1	1	1	1	1	1	0
257	Z8	1	1	1	0	0	1	0	1	1	1	0	1	1	1	1	1	1	0	1	1	1	1	1	1	1	1	1	1	1	1	0	1	1	1	1	0	0	1	0	1	0	1	1	0	0	1	1	0
258	Z8	1	1	0	0	0	1	1	1	1	1	0	1	1	1	1	1	1	0	1	1	1	1	1	1	1	1	1	1	1	1	1	0	1	1	1	0	0	1	0	1	0	1	1	0	0	1	1	0
259	Z8	1	1	0	0	0	0	1	1	1	1	0	1	1	1	1	1	1	0	1	1	1	1	1	1	1	1	1	1	1	1	1	1	1	1	1	0	0	1	0	1	0	1	1	0	1	1	1	1
260	Z8	1	1	0	1	0	1	1	1	1	1	1	1	1	1	1	1	1	0	1	1	1	1	1	1	1	1	1	1	1	1	1	1	1	1	0	1	0	0	1	1	0	1	1	0	1	1	1	0
261	Z8	1	1	1	1	0	1	0	1	1	1	0	1	1	1	1	1	1	0	1	1	1	1	1	1	1	1	1	1	1	0	1	1	1	1	1	0	0	0	1	1	0	1	1	0	1	1	1	1
262	Z8	1	1	0	1	0	1	1	1	1	1	1	1	0	1	1	1	1	0	1	1	1	1	1	1	1	1	1	1	1	0	1	0	0	1	0	0	0	1	1	0	0	1	1	0	1	1	1	0
263	Z8	1	1	1	1	1	1	1	1	1	1	1	1	1	1	1	1	1	0	1	1	1	1	1	1	1	1	1	1	1	1	1	1	1	0	0	0	0	1	0	0	0	1	1	0	1	1	1	1
264	Z8	1	1	0	0	0	1	1	1	1	1	0	1	1	1	1	1	1	0	1	1	1	1	1	1	1	1	1	1	1	1	1	0	1	1	1	0	0	1	0	0	0	1	1	0	1	1	1	0
265	Z8	1	1	0	0	0	1	1	1	1	1	0	1	1	1	1	1	1	0	1	1	1	1	1	1	1	1	1	1	1	1	0	1	1	1	1	0	0	1	0	0	0	1	1	0	1	1	1	1
338	PL	1	1	0	0	0	0	0	1	1	1	0	1	1	1	1	1	1	0	1	1	1	1	1	1	1	1	1	1	1	1	1	1	0	1	1	0	0	1	0	0	0	1	1	0	1	1	1	0
339	PL	1	1	0	0	0	0	1	1	1	1	0	1	1	1	1	1	1	0	1	1	1	1	1	1	1	1	1	1	1	1	0	0	1	1	1	0	0	1	0	1	0	1	1	1	1	1	0	0
340	PL	1	1	0	0	0	0	1	1	1	1	0	1	1	1	1	1	1	0	1	1	1	1	1	1	1	1	1	1	0	1	0	1	0	1	1	0	1	1	0	0	0	1	1	0	1	1	1	0
341	PL	1	1	0	0	0	0	1	1	1	1	0	1	1	1	1	1	1	0	1	1	1	1	1	1	1	1	1	1	1	0	1	1	1	0	1	0	0	1	1	0	0	1	1	1	1	1	1	1
342	PL	1	1	0	0	0	1	1	1	1	1	0	1	1	1	1	1	1	0	1	1	1	1	1	1	1	1	1	1	1	1	1	1	0	0	1	0	0	0	1	1	0	1	1	0	1	1	0	0
343	PL	1	1	0	0	0	1	1	1	1	1	1	1	1	1	1	0	1	0	1	1	1	1	1	1	1	1	1	1	1	1	1	1	1	0	1	0	0	0	1	1	0	1	1	1	1	1	1	0
344	PL	1	1	0	0	1	1	1	1	1	1	0	1	1	1	1	1	1	1	1	1	1	1	1	1	1	1	1	1	1	0	1	1	1	1	1	0	0	1	1	0	0	1	1	1	1	1	1	0
345	PL	1	1	0	0	0	1	1	1	1	1	0	1	1	1	1	1	1	1	1	1	1	1	1	1	1	1	1	1	1	0	1	1	1	0	1	0	0	1	0	1	0	1	1	1	1	1	1	1
346	PL	1	1	0	0	0	0	1	1	1	1	0	1	1	1	1	1	1	0	1	1	1	1	1	1	1	1	1	1	0	1	0	0	1	1	1	0	1	1	0	0	0	1	1	0	1	1	0	0
347	PL	1	1	0	0	0	0	1	1	1	1	0	1	1	1	1	1	1	0	1	1	1	0	0	1	0	1	1	1	1	0	1	0	0	0	1	0	0	1	0	0	0	1	1	1	1	1	0	0
348	PL	1	1	0	0	0	0	1	1	1	1	0	1	1	1	1	1	1	0	1	1	1	1	1	1	1	1	1	1	1	1	1	0	1	0	1	0	0	0	1	0	0	1	1	1	1	1	1	0
349	PL	1	1	0	0	0	1	1	1	1	1	0	1	1	1	1	1	1	0	1	1	1	1	1	1	1	1	1	1	1	1	1	1	0	0	1	0	0	1	0	0	0	1	1	1	1	1	1	0
362	Norway	1	1	0	0	0	1	1	1	1	1	0	1	1	1	1	1	1	1	1	1	1	1	1	1	1	1	1	1	1	0	1	1	0	1	1	0	0	0	1	0	0	1	1	1	1	1	0	0
363	Norway	1	1	0	1	1	1	1	1	1	1	0	1	1	1	1	1	1	1	1	1	1	1	1	1	1	1	1	1	1	1	0	0	1	1	0	0	0	1	1	0	0	1	1	1	1	1	0	1
364	Norway	1	1	0	0	1	0	1	1	0	1	1	1	1	0	1	1	1	1	1	1	1	1	1	0	0	1	0	0	1	0	0	0	1	1	1	1	1	0	1	1	1	1	0	0	0	0	0	0
365	Norway	1	1	0	0	1	1	1	1	1	1	0	1	1	1	1	0	1	0	1	1	1	1	1	1	0	1	1	1	0	1	1	1	1	1	1	0	1	0	0	0	1	1	1	0	1	1	1	0
366	Norway	1	1	0	0	1	1	1	1	1	1	0	1	1	1	1	0	1	1	1	1	1	1	1	1	1	1	0	1	0	1	1	1	1	1	1	0	1	0	1	0	1	1	1	1	0	1	1	0
367	Norway	1	1	0	0	1	1	1	1	1	1	0	1	1	1	1	0	1	1	1	1	1	1	1	1	1	1	0	0	0	1	1	0	1	1	1	1	1	0	0	0	1	1	1	1	1	1	1	0
368	Norway	1	1	0	0	1	1	1	1	1	1	0	1	1	1	1	0	1	1	1	1	1	1	1	1	1	1	0	0	1	1	1	1	0	1	1	1	0	1	0	0	1	1	1	1	0	1	1	0
369	Norway	1	1	0	0	1	1	1	1	1	1	0	1	1	1	1	0	1	1	1	1	1	1	1	1	1	1	0	0	0	1	1	1	1	1	1	1	1	1	1	1	1	1	1	1	0	1	1	0
370	Norway	1	1	0	0	1	1	1	1	1	1	0	1	0	1	1	0	1	1	1	1	1	1	1	1	1	1	0	0	0	1	1	1	0	1	1	1	1	0	0	0	1	1	1	1	1	1	1	0
371	Norway	1	1	0	0	1	1	1	1	1	1	1	1	1	1	1	0	1	1	1	1	1	1	1	1	1	1	0	0	0	1	0	0	1	1	1	1	1	1	1	1	0	1	1	0	1	0	1	0
372	Norway	1	1	0	0	0	1	1	1	1	1	0	1	1	1	1	0	1	0	1	1	1	1	1	0	1	1	0	0	1	0	1	1	1	1	1	1	0	0	1	0	1	1	1	0	0	1	1	0
373	Norway	1	1	0	0	1	1	1	1	1	1	0	1	0	1	1	0	1	0	1	1	1	1	1	1	1	1	0	0	0	0	1	0	1	0	1	1	1	1	1	1	1	1	1	0	1	1	1	0
[truncated: 81 more columns]
